# Supplementary material for: CD46 facilitates entry and dissemination of human cytomegalovirus
Source: Nat Commun. 2019 Jun 20;10:2699. doi: 10.1038/s41467-019-10587-1 (PMC6586906; doi:10.1038/s41467-019-10587-1)
Supplement: Supplementary file 3 — Source Data [file 41467_2019_10587_MOESM3_ESM.xlsx]

## Sheet: Figure 1a
Figure 1A

## Sheet: Figure 1b
Figure 1B

## Sheet: Figure 1e
Figure 1
E		1:100			1:1000
	M1	67.8	84.4	84.7	97.8	90.1	91.4
	M2	82.4	102.2	94.3	108.7	106.4	99.3
	M3	76.7	85.2	78.4	104.5	94	91.8
	M4	96.8	98.6	96	102.4	101.3	94.6
	M5	85	88.1	81.3	94.2	85.6	92.9
	NMS	95.4	102.3	102.3	106	95	99

## Sheet: Figure 2a
Figure 2a
A
		1	2	3	4	5	6	7	8	9	10	11	12
	A P1	2188.81	3297.53	3113.96	3595.18	4052.24	3590.04	4689.27	3828.85	15100.6	4762.15	4616.61	3242.67
	B	4442.95	3394.61	4335.9	3738.72	3321.05	3945.14	4277.69	5124.7	5200.53	7859.31	4588.44	10011.6
	C	2706.62	2533.87	3767.68	4934.68	4049.24	4050.37	6193.32	3928.37	7169.66	3634.26	4339.19	3910.99
	D	2922.14	2947.36	4009.62	3413.81	4174.58	3357.49	3151.09	5634.82	7844.29	3368.9	3271.31	229304
	E	2837.15	3435.81	3223.4	4427.36	3367.48	2821.97	3361.47	3541.6	6003.76	13682.2	3483.44	4544.86
	F	2360.51	2615.67	3856.15	7705.07	3445.68	8251.47	3945.35	5988.85	3304.51	3623.63	3640.95	3178.31
	G	2939.75	3206.89	3184.03	3251.59	6011.41	2686.6	3397.48	3399.62	3073.09	5066.2	3316.12	3433.9
	H	2635.62	2849.18	5198.16	4572.55	4198.41	2932.34	3282.09	8953.67	2995.23	3106.43	3763.44	3608.62
	A P2	2748.9	7039.09	3921.4	15554.4	64654.8	49322.1	10244.6	3553.83	5253.93	3281.47	3211.33	137.5
	B	2961.57	13760.8	4017.41	3276.68	4565.97	9448.18	5322.05	3272.27	3225.26	3104.32	4184.15	3049.93
	C	2641.81	4236.81	4772.94	3960.09	4053.16	3421.11	56137.4	12063.6	7911.26	3505.64	3419.03	4757.27
	D	3827.32	3461.89	3647.92	3225.06	6043.93	4696.24	32577.8	28532.8	7777.75	3163.39	3218.07	2929.25
	E	4290.55	4169.17	3798.59	3588.99	4127.48	19194.2	65163.2	16558.8	3405.94	3956.13	3718.65	2934.66
	F	2546.94	3147.18	5332.65	32363.4	5985.82	6195.93	4399.68	106063	24312.3	8129.38	4263.75	3107.78
	G	2790.31	2995.31	3786.97	7645.52	10724.5	3963.28	3493.22	8099.39	3300.67	3272.72	13450.7	3237.85
	H	2697.52	3432.75	4066.75	10116.5	5614.98	3163	3000.11	2909.91	2796.61	3185.41	4426.39	14904.9
	A P3	5766.12	2761.37	2571.53	45632.9	2769.35	3974.53	3090.23	3131.73	2791.08	1678.3	2591.27	2283.7
	B	4223.64	2979.74	2545.12	2347.25	18080.2	4493.27	3011.89	2817	2133.33	2257.7	1856.29	3297.1
	C	2948.43	3044.06	2736.58	3813.3	2985.32	3645.21	4467.89	2058	3271.5	2738.6	4373.82	2645.17
	D	5142	3566.83	3591.41	139326	5541.12	3687.38	3651.33	6690.08	3957.75	3265.64	2961.1	3443.94
	E	4750	3118.21	2855.38	2875.62	2555.09	3874.75	11670.4	4218.58	5711.33	2673.69	2266.36	11396.8
	F	2716.54	3693.74	2851.92	4094.25	3690.64	4261.36	3422.19	3432.57	3663.36	3772.21	3637.98	2671
	G	19247.1	4237.21	2948.08	4636.9	3748.92	3262.52	3722.75	2834.63	2963.97	2897.47	4092.46	4181.68
	H	2113	4236.97	2850.94	2584.83	3263.53	4789.06	3011.71	3104.6	3163.25	4303.25	4752.62	2915.92
	A P4	4535.37	3582.97	3695.17	3896.5	5389.86	3964.6	4051.53	7301.7	3557.77	2387.88	4721.43	4822.99
	B	14140.8	7704.02	4181.53	4611.67	4091.02	4910.25	5700.52	11062.4	3659.14	4430.95	4615.18	4012.92
	C	3727.2	5235.96	3606.94	3841.98	3868.01	5493.8	6343.46	4681.37	3704.92	5837.32	4217	3836.71
	D	35344.9	3968.18	3640.25	3727.96	4004.13	3512.85	3870	3625.08	75108.1	7063.85	4131.08	5812.23
	E	3254.14	3255.27	3412.67	3749.57	5729.59	3643.71	4285.33	3003.43	3376.45	4484.64	3721.98	4054.85
	F	3111.92	3332.85	3710.79	12480.6	4435.8	3934.55	3428.1	15289.3	3334.08	3844.53	3914.02	3324.99
	G	3769.21	3332.37	3650.26	3480.51	8290.63	3699.65	4304.6	8808.19	3398	4641.19	3233.11	3308.74
	H	3155.22	3052.52	3315	11325.6	4472.64	4005.72	3425.35	3347.93	3065.5	6496.59	3192.43	1034
	A P5	3664.74	38549	42690.4	5520.64	4213.19	2948.83	4309.02	4678.98	5896.68	7164.72	5958.59	219616
	B	2729.15	11317.6	168132	5305.39	3153.48	3410.94	5144.56	3908.55	20723.8	3164.99	9063.74	4371.63
	C	5330.54	3843.31	4280.03	3397.15	3274.71	3616.3	4406.34	4143.23	4931.34	26730.1	4924.77	5246.16
	D	2864.71	5475.79	3418.65	4161.95	4852.71	6021.44	3226.23	3133.13	2602.47	3122.95	3250.56	3769.69
	E	17823	8408.14	3202.1	3457.85	134602	8475	4272.16	5789.06	6270.33	4650.73	3346.84	3053.59
	F	2792.78	3300.23	4073.84	4018.08	3916.85	21299	3559.7	5104.71	3264.1	2907.94	18361.4	5326.03
	G	2469.01	3210.11	3206	3504.65	2913.36	3588.49	3194.62	3360.52	3449.57	3277.82	9914.51	6695.29
	H	3460.03	2601.59	107538	8829.31	13193.2	3078.53	93004.3	4930.78	3615.64	7122.01	3206.71	4469.97
	A P6	5526.85	4900.33	5348.85	4951.4	8518.53	4556.41	7137.65	3862.68	6563.53	6395.07	5685.54	4270.49
	B	2895.3	3449.96	3321.71	3717.52	4626.14	9407.11	3683.95	3783.1	4045.73	3692.28	3582.71	3785.32
	C	3868.73	3712.67	3824.21	4633.97	3873.85	12251.3	5018.55	3675.37	4013.93	3206.37	8500.13	5114.97
	D	2645.35	3218.15	3479.62	3713.7	4113.23	6766.37	3617.88	4093.69	7228.73	4132.47	4831.75	4368.38
	E	11214.6	7800.63	3746.17	4454.6	6110.89	3630.08	4061.15	4155.45	4451.96	3822.45	4681.01	4751.42
	F	2509.21	4262.77	3608.46	3823.77	4311.03	2973.7	3395.44	6589.49	4405.31	3415.55	3896.07	3584.65
	G	3191.62	3417	4012.31	3557.34	4642.16	3732.87	8511.46	52304.4	8346.64	5225.98	3273.9	3484.42
	H	5325.04	4273.48	4081.22	19237.7	4744.75	4106.7	14963.1	3562.12	3832.7	3425.59	37719.7	4589.17
	A P7	2709.35	2958.81	4502.04	2460.46	5324.28	63298.2	3187.65	5539.67	4405	55445.2	3654.22	5055.81
	B	2746.58	6999.43	4640.22	3696.86	3675.05	3605	3398.66	3261.94	3736.91	4421.81	3275.17	5971.87
	C	3009.08	3659.33	3411.91	3673.57	6687.64	4226.73	3517.71	3877.38	7363.96	7052.92	4751.02	4613.66
	D	3160.45	10875.4	4457.92	3262.64	4155.8	119734	9214.11	4152.19	24082	5166.03	4142	4061.63
	E	2492.94	3857.64	3519.26	3262.06	4141.25	3341.52	4950.37	3240.82	4024.43	4119.12	3785.1	4204.18
	F	2580.85	3856.58	3353.03	4255.53	14529.8	4004.53	4078.98	3602.37	3325.05	4364.73	26727.7	5124.95
	G	3128.29	4031.87	16602.9	20333.6	4398.67	10479.8	3387.18	4975.35	3865.67	3762.56	4424.07	11149.3
	H	1290.36	28515.5	31713.8	21174.9	1971.14	1489.7	1239.29	2018.44	2044.56	1509.47	2078.84	2970.55
	A P8	4149.19	17665.6	3900.8	3550.65	77066.6	4543.32	3880.48	3894.81	3883.68	4420.44	3680.89	0
	B	2653.89	2621.45	2780.98	3851.62	3359.2	3169.52	4350.81	3354.58	1989.6	3368.52	4159.49	4044.85
	C	2410.51	2643.05	2854.12	3085.36	33351.7	3329.21	3654	2936.54	5006.14	4407.48	4255.63	5679.8
	D	16764.8	3686.84	4484.55	3090.17	2862.59	6242.81	4851.56	3358.78	3387.42	4477.98	2823.19	23674
	E	10538	2771.7	3012.05	3001.31	4919.31	3797.37	19997.2	76562.1	9073.62	13636.5	3603.19	2679.51
	F	2347.35	2524.87	2750.98	3064.82	2907.33	3354.99	3662.73	120912	9961.51	6098.38	39194.9	5955.85
	G	2044.38	4656.47	2602.03	3172.9	2950.08	3417.52	3500.34	4474.74	13001	4035.37	3442.14	2925.31
	H	2156.41	2189.39	2895.95	2926.73	2098.2	3349.83	3512.75	3269.58	2391.68	3437.26	3078.93	2681.12
	A P9	26797.4	8881.19	2969.5	3392.16	4117.9	3679.03	3660.96	3077.26	3681.16	6751.86	3392.36	7016.02
	B	22946.9	4007.27	23750.6	2829	2935.25	3100.57	5387.45	3175.94	3415.59	3613.64	4406.99	1477.67
	C	5355.28	2692.32	99388.9	7352.32	4688.03	3879.28	3463.18	2649.16	3931.09	4344.29	3032.6	3651.16
	D	114834	2379.23	4532.95	2939.88	2660.52	3504.05	3154.24	7617.82	4054.93	3837.44	3261.54	30302.1
	E	3442.62	7525.72	3690.29	8875.57	3452.67	3324.95	7893.81	3496.68	5474.27	3040.85	3116.91	4408.53
	F	3846.73	3177.55	3880.89	2927.21	12031.2	3021.62	5979.17	3377.37	3460.22	3179.29	3726.96	28857.8
	G	2223.72	2586.22	3327.06	3227.64	3532.14	65136	3342.41	4969.95	2908.36	11789.9	2985.6	5504.23
	H	15476.7	3076.36	2984.79	3098.13	3022.34	2730.45	65367.2	3142.44	2914.87	2312.24	6961.48	10593.2
	A P10	930	2292.75	3050.87	3187.71	5477.22	75964.3	20192.1	3154.07
	B	1870.34	1493.19	2964.24	2021.5	4298.7	51713.4	6101.96	2509.56
	C	1333	2002.94	5136.35	2602.35	2680.8	51366.4	3435.16	2824.14
	D	3281.7	3561.55	63957.2	9006.5	3118.18	40158.8	5948.88	3108.67
	E	1863.89	2956.73	2120.87	2388.76	2969.66	34571	3904.05	2191
	F	5651.75	2201.67	2379.91	3701.09	3933.4	18402	3431.64	3316.26
	G	1556.37	1947.18	2317.17	2911.88	6624.42	8306.8	3588.36	2814.78
	H	1548.06	2714.71	2622.62	5403.43	3967.14	9109.41	2826.95	2417.88
	A P11	2307.98	2898.22	2729.77	2861.1	3199.09	3017.1	3079.98	3423.53	3196.69	5662.58	3323.84	2995.12
	B	2488.22	3063.51	3021.33	3003.92	4182.26	2852.31	3317.71	3261.86	3312.54	3098.49	3212.83	3338.78
	C	3865	2773.21	4240.16	3476.37	3438.25	3321.54	9240.98	3268.8	3599.48	3509.37	5530.61	3601.2
	D	2547.66	2926.94	2834.61	2881.97	2963.25	2916.24	6938.09	3737.95	3581.47	4037.58	3560.83	3388.37
	E	3470.47	2883.4	3811.24	3117.9	2704.14	3689.56	3894.92	3652.3	5262.39	7190.12	4033.66	4219.85
	F	2800.94	2952.47	3255.71	4556.08	3113.68	3460.95	5018.87	3539.16	3530.05	4883.06	3682.56	3389.04
	G	2580.06	2830.96	3329.05	3529.77	3245.85	3634	3679.93	10505	4888.86	3407.99	3437.99	3205.52
	H	2834.59	2989.47	3015.54	5892.9	4042.4	3136.02	4190	4362.43	3041.76	3218.73	4791.22	3391.77
	A P12	3209.16	3111.11	3019.63	3031.42	4174.61	3081.5	4728.08	3005.69	3100.3	3156.27	117618	5448.39
	B	2651.57	4053.44	3135.72	3042.61	3523.88	3341.48	5885.78	3026.72	3133.4	3557.89	3813.59	2923.97
	C	9347.8	3067.2	3175.26	3362.2	2999.27	3347.5	3026.42	5156.37	3830.59	11390.3	7083.39	4016.3
	D	2741.43	2914.38	3041.35	3272.34	3488.03	3078.71	3151.64	2670.96	3174.5	3522.1	3645.52	3258.28
	E	2960.05	3283.53	3902.28	3321.88	3564.72	2816.2	2786.61	12821.9	3369.25	4456.93	3139.46	2794.43
	F	2543.21	2764.27	3176	3448.61	133815	4989.92	4122.19	11290.5	4263.77	3395.59	3009.77	6909.8
	G	2545.02	2451.93	2707.87	3241.21	2806.02	3472.31	2996.24	10639.9	3925.16	2826.23	2550.39	2476.8
	H	3545.46	4002.07	3047.23	13586.6	8658.07	3687.99	2982.69	45711.2	4059.5	3106.67	23343.8	3003.41
	A P13	19405.4	3064.5	5903.72	2772.08	3184.96	4651.62	2801.2	3055.03	2899.15	3213.84	2890.17	4144.13
	B	2799.11	2670.94	2965.43	4259.97	2780.59	2600.58	2925.92	4619.92	2889.3	3388.96	2931.99	2987.74
	C	2482.6	5841.52	3183.12	3293.37	2771.23	2633.63	4858.2	16790.1	3697.83	2791.85	3002.26	3022.82
	D	2322.01	2946.11	9097.11	3213.7	2962.95	3697.07	2874.15	2747.68	3561.07	3452.37	2825.58	3522.62
	E	5239.6	3027.18	7596.81	2921.6	3551.64	3406.91	4975.89	3367.38	2857.23	3063.59	4296.31	3355.35
	F	3639.87	3110.41	2887.04	39387.6	4978.36	7011.53	2990.59	2970.18	4970.76	2796.61	2996.88	3663.1
	G	4377.3	2749.75	2170.02	2913.6	2791.17	15604.3	2951.76	2557.64	2601.68	2822.19	2984.86	2714.92
	H	2047.71	2918.04	2613.23	2726.88	2826.24	7332.35	3160.02	149438	6143.51	3869.52	3348.39	2830.87
	A P14	2941.52	2523.15	2390.76	3670.51	2476.05	2769.85	2675.51	2811.54	2637.2	5149.12	5971.06	2836.23
	B	2598.06	9976.11	2858.13	3434.36	2482.81	3338.25	3030.62	3158.41	2792.97	2782.16	2886.34	2795.56
	C	2495.79	2701.02	3093.45	2642.58	2515.54	2311.43	2800.49	2874.61	2887.03	4429.97	3472.98	2644.73
	D	3460.96	2349.23	8436.43	2543.37	2720.44	2341.58	4064.12	3558.71	2558.01	2982.68	5344.62	4586.8
	E	4038.88	2139.78	3678.59	2815.77	2511.54	2687.02	2813.05	3090.79	3087.19	2717.32	2547.84	2467.57
	F	2376.04	3024.31	3206.05	3299.07	50060.9	4081.72	13447.3	2916.13	2391.04	4915.1	2803.98	2455.28
	G	2206.83	5951.28	2884.48	2668.03	2642.9	2959.78	2534.22	2945.55	2298.55	7060.62	3036.15	2162.42
	H	3369.63	2591.62	2471.17	2549.16	2687.94	2929.5	2842.41	2476.13	2301.35	2455.62	3333.27	2578.08
	A P15	1920.54	2272.1	2839.23	3470	2576.39	3293.92	2131.68	3709.08	3086.23	4236.04	2572.2	2957.31
	B	1870.06	2166.37	2253.83	3152.42	2245.54	1711.56	10174	6813.42	2139.07	2080.28	2327.65	2543.6
	C	3654.67	2224.53	2124.87	2410.2	6572.69	2923.24	1723.19	2244.63	2130.61	2732.48	2207.36	3070.2
	D	2231.77	1805.27	2122	2626.85	1322.47	1846.13	2302.8	5351.82	2456.69	2727.63	2125.14	3027.14
	E	2123.39	2255.48	3000.97	2908.43	2704.02	2762.48	3870.39	2583.45	3393.15	2436.63	2958.22	3938.56
	F	1668.55	2734.95	3007.61	2988.74	3161.16	3031.31	3492.47	9873.45	4993.63	3555.37	12358	3382.93
	G	2233.95	2813.07	6006.97	2693.79	1781.95	2940.25	3418.41	7423.22	3139.4	3806.44	2990.3	3574.21
	H	26610.2	11599.4	2823.27	2277.61	2173.05	2653.55	3004.96	6165.95	3604.27	1757.48	2802.43	2647.71
	A P16	2730.55	2617.81	2932.06	4052.09	2899.61	2878.11	2686.53	2549.89	2599.21	7448.9	2643.22	3074.65
	B	4137.78	5979.21	3794.23	2727.02	2662.96	2739.03	2696.31	2303.7	2501.96	3051.19	2890.9	7130.53
	C	3125.45	3491.22	9880.91	3014.01	2917.83	2496.86	2559.81	2774.39	2787.55	3033.64	4406.28	3737.43
	D	2495.96	2805.6	3243.49	2803.82	3527.95	3009.55	2491.02	4810.08	7391.78	4650.09	3455.68	3443.8
	E	2306.91	2820.29	2901.15	2534.23	2419.49	2392.01	2568.89	2621.54	2595.94	2725.19	3087.39	3910.02
	F	2236.65	2837.66	2811.68	2367.07	2864.74	2737.32	2772.57	9881.07	3652.47	2822.08	3199.87	2690.78
	G	2593.96	2644.75	4314.77	2608.76	2863.69	2782.19	3062.19	2790.35	2379.52	4272.32	2766.57	2847.14
	H	2364.7	2946.25	2826.85	4603.07	3644.63	2642.14	2737.66	2796.98	4149.03	2897.88	10913.1	2769
	A P17	2255.97	2632.41	2740.71	3386.47	3141.7	3134.86	2923.41	9907.49	2928.21	3018.68	8538.06	2627.17
	B	3307.27	2940.14	3083.71	2864.06	3039.25	3087.4	2873.96	2795.09	3132.26	2953.28	2690.19	5362.28
	C	2552.69	2939.24	3283.96	3007.08	3003.04	4177.4	3066.72	2986.94	2791.15	2796.91	3335.45	3943.08
	D	3402.39	2939.32	3076.65	2837.82	2960.13	2969.63	2871.09	2738.97	2939.16	3390.41	3374.44	6262.73
	E	2506.95	3245.81	2920.14	3143.04	3031.61	2847.35	3334.14	3556.52	3114.73	3152.32	2921.76	3098.15
	F	2765.75	2775.97	3036.15	4214.45	4996.04	4008.17	3073.61	2953.76	3777.08	3028.97	3001.65	3346.41
	G	2915.57	3134.48	3116.43	3412.09	3198.51	3569.51	3512.34	4323.55	4125.41	4167.21	4127.9	3890.58
	H	4932.17	3127.42	2808.59	10639.2	4276.26	3224.27	12545.9	3244.23	2837.63	2789.64	4735.57	2922.16
	A P18	3045.05	4436.58	2992.08	3083.53	2365.77	2755.81	60205.4	5454.72	2791.64	2914.28	2874.98	2605.51
	B	5637.11	3035.79	2917.76	2755	3176.72	3031.13	3090.29	5850.6	3019.71	2898.15	3313.37	3157.01
	C	2868.11	5526.2	3058.66	3319.93	2760.89	3353.32	11044.6	7892.73	3530.61	3368.78	3988.54	3354.85
	D	3576.33	152767	5457.39	3774.76	3709.98	3171.71	3944.12	4964.89	2774.35	2879.13	3162.21	3130.92
	E	3564.84	3117.44	3360.61	10237.1	3078.54	2925.61	2902.31	3017.7	2570.64	2451.32	3207.89	2481.51
	F	5659.89	3257.82	2534.68	2940.32	3105.07	3112.8	2763.01	2581.24	2846.01	2645.13	2789.24	4101.13
	G	17749.3	4378.18	3268.62	3065.1	2741.84	2973.43	2985.05	2957.22	3274.67	3076.16	3007.14	4299.1
	H	3261.13	2572.43	2960.13	2866.84	3134.96	3643.06	2712.49	4294.43	2904.83	3649.15	2684.65	2662.13
	A P19	3269.43	2803.17	2931.02	3019.99	3290.75	3070.96	4074.14	2894.53	4726.82	3472.15	3010.66	3031.62
	B	10802.9	2826.53	3041.13	3328.74	3208.15	3057.99	17170.5	3540.86	3052.56	3597.27	3241.08	3353.12
	C	3721.08	3250.77	3483.65	3080.7	3085.71	3776.31	3183.95	36483.6	3877	3339.83	3416.28	2789.22
	D	3158.2	3550.68	4930.74	3733.82	3177.71	2878.49	2936.18	3402.46	4636.69	3102.06	5800.15	2939
	E	2850.48	2808.05	3133.35	3290.87	10095.3	2938.82	3248.53	4341.8	5883.43	2638.48	3687.51	11461.5
	F	5900.4	2999.34	3405.55	3209.25	3522.22	3186.6	4473.03	3202.15	3210.6	3295.11	3076.54	2941.83
	G	3033.56	3773.25	3459.34	3267.7	3229.99	3213.18	3868.43	4754.31	3650.98	3073.59	12648	3997.56
	H	3236.72	2780.01	13710.4	3663.51	3008.31	3281.06	3726.85	6121.04	2876.69	17442	4089.07	6358.01
	A P20	2266.39	2622.63	3422.63	2774.32	2675.04	3309.77	2827.45	3351.28	2796.98	3651.06	2467.06	2485.42
	B	2374.73	2775.14	2571.39	3382.58	3119.92	3054.69	3135.54	4591.49	2482.27	39266.8	3342.33	2774
	C	3233.6	2374.26	5261.99	3098.37	3617.56	3659.48	3007.54	2725.27	2108.56	4121.03	2803.84	2982.55
	D	2412.17	2504.82	2883.51	3535.61	2662.15	2467.04	6218.92	2922.53	3444.48	2752.83	2343.45	3291.23
	E	3775.12	2741.13	2526.07	4718.06	3228.75	2952.58	18735.5	4265.01	3575.08	3463.22	4142.68	3218.66
	F	2566.31	2662.17	3206.35	3456.77	3756.07	3476.78	3595.81	3651.25	3961.76	3705.94	3708.56	2928.42
	G	2438.16	3732.62	2776.29	2310.32	2276.84	2761.2	7019.59	3581.84	3173.13	3845.36	2654.3	3519.49
	H	2374.05	2559.36	2043.22	3976.17	2342.67	2243.01	4041.17	2787.81	2793.04	3077.47	2506.44	2466.67
	A P21	2327.58	2698.82	2899.35	5013.11	3110.03	9057.93	4561.78	2593.54	2511.01	39857.5	3725.72	2184.1
	B	2352.14	2400.69	2359.27	2599.4	2521.64	2487.02	4093.36	2670.57	2793.3	27612.7	3165.84	2203.11
	C	2326.05	3591.47	2832.87	3123.47	2641.09	2442.29	2861.45	2808.7	2932.04	25783.7	3383.11	2307.42
	D	2501.87	2892.88	2713.47	2668	2823.78	2699.99	2580.23	2684.78	2580.42	26321.3	3210.2	2145.68
	E	2524.88	2463.68	2527.69	2579.47	2580.06	2932.51	5225.44	8351.62	2571.26	6943.41	2549.17	2371.27
	F	2232.39	14602.8	3259.92	2950.81	2766.92	2632.94	2292.62	8143.59	2685.87	8143.26	2676.46	2283.76
	G	3088.08	2618.49	3130.27	3160.92	2686.45	3369.79	4982.51	2767.44	26868.2	7597.28	2486.14	2486.3
	H	2567.16	3148.74	2109.4	5907.55	3790.63	2290.29	2452.34	3128.87	24416.7	2812.57	2429.34	2261.48
	A P22	2200.67	2061.69	2200.26	2089.38	2622.61	2180.26	32311	3728.42	2384.06	3052.87	2193.24	2782.24
	B	3532.91	2327.28	2232.3	2177.65	2384.03	1896.84	2351.07	2012.72	8263.64	2198.01	2301.48	2485.45
	C	13382	3256.71	6118.09	2959.3	2318.67	2288.34	2159.65	2159.32	2778.39	2911.91	11807.2	1916.52
	D	2196.32	2451.36	2181.14	2241.69	6736.44	5830.25	2139.98	6857.71	2936.83	2171.45	5719.39	1998.9
	E	2354.17	3555.04	2184.8	2384.99	2237.26	2126.25	2204.08	2018.37	2422.04	7339.34	1852.15	2041.33
	F	1916.76	2351.66	2232.1	2160.62	2414.35	2236.35	2448.56	2398.69	7834.05	2080.93	2234.47	10191.7
	G	11297.3	3260.86	2772.63	2408.44	2235.82	2794.79	2424.88	2359.82	2385.24	2203.03	3312.67	1986.02
	H	5042.8	2590.83	2817.23	3104.77	4683.37	2502.13	2345.28	3126.1	2547.84	63156.7	4248.04	2522.15
	A P23	6251.04	2603.87	3183.7	2963.93	3381.84	6694.1	2651.45	4592.27	11435	10620.6	2684.87	2738.47
	B	3395.56	3196.9	10551.9	4084.76	3192.56	3054.61	13635.9	3514.09	3092.86	2929.4	2809.51	2964.93
	C	2887.64	3152.95	3180.01	3377.76	2998.88	2904.47	23615.3	3852.93	3724.61	3312.18	3055.87	5510.43
	D	2828.12	3287.27	7288.98	2992.84	3023.97	3013.89	3572.26	2968.93	3239.28	2629.86	2911.7	2982.39
	E	16187.1	3481.56	3644.08	3519.79	3205.09	6238.35	3387.98	4712.8	3025.4	2913.82	3056.46	4236.95
	F	2941.74	12241.8	3695.25	250377	5587.64	3350.47	3661.27	6886.58	3196.92	2898.74	2919.42	3106.81
	G	2717.16	3007.25	6673.97	3314.22	3134.59	3128.06	3051.57	3509.21	2865.83	2829.14	3183.3	2939.55
	H	12506.8	3363.55	3658.47	3069.17	3183.55	3655.26	6703.2	3444.64	3352.21	3166.74	2847.1	2676.1
	A P24	2811.94	13474.6	3420.78	3056.51	3110.86	3107.29	2710.29	3175.42	3564.11	3136.73	2936.91	2693.19
	B	3267.45	2981.02	4457.99	3131.43	4050.36	2978.46	3023.21	3105.38	3061.61	3933.25	4019.46	2711.18
	C	5559.72	6173.67	2871.47	3624.15	3192.22	3057.67	2831.65	2961.28	3900.21	3423.75	4381.98	2872.12
	D	3375.75	2978.26	2874.12	2871.1	3030.77	3028.32	3311.3	2824.66	2960.5	3090.84	3382.19	3793.13
	E	3200.48	5115.09	3756.7	3355.94	68113.7	6868.19	3527.34	3279.41	2951.99	3572.51	3621.55	2837.07
	F	3516.44	3244.93	2922.13	3612.57	3715.64	2985.97	5492.76	3918.33	3043.39	3959.54	3218.05	2912.87
	G	8171.52	3230	3104.1	3210.23	3636.43	3342.08	3270.55	4068.93	3459.85	2983.81	3396.59	4616.42
	H	3509.28	3453.08	3313.36	6331.43	2930.34	3423.53	3325.13	3346.64	3187.98	3374.92	3403.36	2759.12
	A P25	2332.21	3044.45	3030.65	2991.56	3464.81	3381.03	4909.84	2702.93	2639.74	3178.48	3344.64	2296.94
	B	2583.8	2694.42	2690.92	3184.48	3068.65	2917.48	2924.98	3241.92	3134.43	4922.52	3068.47	3970.4
	C	2694.06	3615.25	2825.14	3218.43	3254.35	3073.42	2986.72	3139.69	2953.35	3205.47	3421.02	7938.87
	D	3164.6	3002.67	3162.34	3444.72	3196.3	2772.39	3008.29	3115.62	3681.31	2938.11	3551.84	2991.57
	E	5829.47	2973.23	2828.73	3258.82	3038.82	3358.49	2749.08	3211.21	2836.03	3309.66	2759.25	2613.17
	F	3924.01	3982.2	7106.6	6205.06	3731.81	2687.35	2921.71	2848.14	2820.03	2922.35	3241.08	4933.14
	G	3069.98	3694.37	3431.64	3336.18	3077.97	2897.5	3088.91	3404.19	2630.79	2475.4	2499.42	6403.32
	H	2469.63	4132.27	3349.78	3400	3203.89	2269.77	3020.32	2725.6	2396.53	11878.5	6617.45	3112.9
	A P26	3094.99	2905	2954.05	3128.99	3249.46	2986.98	2832.39	16672.6	3844.54	2899.8	2823.26	3358.69
	B	3048.87	2656.9	2830.25	4754.41	3213.16	2866.89	3498.9	9618.67	6434.7	2880.16	3011.8	2838.35
	C	2548.74	3042.87	2865.28	2817.91	2926.09	4200.25	2706.16	6574.04	3799.96	2953.61	3141.11	3212.68
	D	3229.24	2925.09	15596.5	3428.03	2836.18	3165.89	2585.29	3003.04	5039.68	4627.9	2824.8	2809.26
	E	2664.11	2834.94	3275.67	2870.83	2926.75	3082.27	5549.16	3003.72	3007.33	3021.01	3062.45	2684.94
	F	3341.96	2804.77	4574.21	3157.82	2961.67	2956.44	2982.83	2918.43	2908.49	3109.27	2939.5	11646.5
	G	2645.4	3272.24	3393.21	3005.07	2654.88	3080.74	12820.9	3607.54	2497.92	3582.99	2661.92	2682.55
	H	2610.56	4032.77	2982.71	5184.14	3026.02	2913.15	2705.33	2967.47	5510.53	3077.82	2737.35	2858.67
	A P27	3873.25	4028.02	4959.6	6930.55	3383.6	4445.38	4671.29	3272.28	3738.48	3398.4	3238.78	4926.51
	B	5720.59	3515.46	6022.7	3653.27	3872.71	4521.33	3402.67	3243.7	3275.5	2873.64	3321.02	3884.91
	C	2929.12	3228.23	3081.81	3407.39	3964.36	3109.06	3132.39	3006.81	3545.44	3029.35	4212.14	5256.57
	D	2839.94	2965.96	3055.64	2960.56	3111.45	3174.34	2977.19	3081.32	4130.83	2914.46	3641.45	5299.46
	E	2629.86	3209.13	3210.25	3101.59	3216.16	3101.55	88850.1	7712.46	3935.72	3502.67	3595.06	7053.22
	F	2856.03	3047.46	3569.29	3519.22	3398.33	4266.19	3592.6	2913.84	3310.31	3864.04	3154.71	3068.19
	G	2872.13	12577.1	3513.8	3476.64	3382.08	3164.23	4081.85	3212.84	3146.14	2318.94	3099.31	3746.03
	H	3036.01	3311.16	4122.89	3028.5	3110.54	4960.85	3246.29	3562.59	3322.9	2956.5	3243.17	4769.58
	A P28	2496.79	3466.59	7236.15	3245.55	2571.4	2577.75	2916.49	2613.06	2690.38	2615.88	2597.97	2699.22
	B	2540.62	2601.82	2688.18	2682.23	2734.12	2694.25	2631.22	2551.29	2961.33	2717.3	2420.49	2926.15
	C	17759.4	3506.1	2837.16	2688.28	3156.28	2830.53	2632.32	3100.32	3838.49	3735.85	3850.29	2826.65
	D	2460.7	2988.19	2772.05	8962.11	3101.16	2744.72	2835.32	3910.88	4431.83	3079.04	5192.77	2861.22
	E	2432.49	2717.3	2768.4	2938.42	2754.18	3220.68	3057.89	3104.62	2540.21	3798.7	2488.46	2883.28
	F	2574.6	3607.09	3009	3044.12	3011.9	3369.94	3357.37	3603.64	6042.37	6400.56	3492.05	3496.99
	G	2744.44	3020.86	3047.37	3137.73	3630.54	3347.9	3399.54	3261.63	3209.76	3150.69	3273.16	3116.09
	H	2696.12	2968.67	2923.5	2910.11	3156.32	3509.53	3105.7	3617.96	4952.02	3628.98	3238.55	3754.45
	A P29	3050.21	2769	2899.79	2711.9	2817.94	2661.74	2916.32	2959.87	2769	3447.18	3077.22	9448.02
	B	6908.66	2930.31	3507.37	3008.25	2912.46	2924.86	5459.5	3102.86	2638.47	3471.6	3543.3	3539.07
	C	2787.92	2999.11	2695.76	3275.8	2859.28	3010.23	3218	4558.88	2779.77	3583.91	2877.51	3287.12
	D	5637.16	3153.79	3099.9	5166.85	2625.31	2676.21	2754.96	3192.94	2825.82	2871.07	2878.18	2849.48
	E	3459.38	2918.65	3026.42	4051.05	2922.39	3061.15	2862.77	3183.38	3071.07	2923.98	3335.45	3441.66
	F	2745.34	2961.84	2885.89	3019.21	2889.22	2891.03	2852.66	3144.93	3063.33	3282.19	3353.87	3215.74
	G	3220.1	3483.11	3278.56	3819.82	2815.86	3186.6	2928.98	3260.2	40221.9	4083.04	3895.8	3367.67
	H	3211.4	3968.99	3718.13	3513.25	3276.29	3039.87	3272.43	3605.9	12044.5	4051.56	3136.87	8314.17
	A P30	7511.81	2293.06	3500.65	2351.66	2373.08	3297.34	2411.81	2646.58	3426.86	2580.82	3105.76	4312.09
	B	3074.06	3166.15	2312.35	2329.37	10467.7	2664.88	2944.18	2680.56	2630.94	4890.68	2801.7	11254.2
	C	5213.36	2926.47	3509.55	5921.45	2671.23	2534.25	2647.55	3837.86	2663.13	2982.62	2682.38	4108.11
	D	2739.06	2891.85	2816.53	2424.48	2704.44	2930.61	2938.33	2650.86	2891.45	2642.89	2662.57	2291.82
	E	8275.07	2842.15	3019.31	2573.28	2536.87	3017.73	2752	2769.45	3108.82	2667.61	2889.2	2415.45
	F	3021.06	2538.06	2811.98	3230.89	2602.6	2778.07	3590.93	2996.71	2607	2438.28	2965.91	2983.78
	G	2446.48	7511.42	8511.09	3423.18	3643.86	5494.76	3040.39	8446.35	3300.2	3276.32	2906.92	4070.25
	H	2397.78	2538.58	2585.54	3921.94	8489.85	2765.52	3508.13	2769.6	5152.94	2400.48	2875.14	3020.23
	A P31	7511.81	2293.06	3500.65	2351.66	2373.08	3297.34	2411.81	2646.58	3426.86	2580.82	3105.76	4312.09
	B	3074.06	3166.15	2312.35	2329.37	10467.7	2664.88	2944.18	2680.56	2630.94	4890.68	2801.7	11254.2
	C	5213.36	2926.47	3509.55	5921.45	2671.23	2534.25	2647.55	3837.86	2663.13	2982.62	2682.38	4108.11
	D	2739.06	2891.85	2816.53	2424.48	2704.44	2930.61	2938.33	2650.86	2891.45	2642.89	2662.57	2291.82
	E	8275.07	2842.15	3019.31	2573.28	2536.87	3017.73	2752	2769.45	3108.82	2667.61	2889.2	2415.45
	F	3021.06	2538.06	2811.98	3230.89	2602.6	2778.07	3590.93	2996.71	2607	2438.28	2965.91	2983.78
	G	2446.48	7511.42	8511.09	3423.18	3643.86	5494.76	3040.39	8446.35	3300.2	3276.32	2906.92	4070.25
	H	2397.78	2538.58	2585.54	3921.94	8489.85	2765.52	3508.13	2769.6	5152.94	2400.48	2875.14	3020.23

## Sheet: Figure 2b
Figure 2b
		ARPE19	Jurkat	HEK293	A549
	24F4	118.662	40.7199	13.2118	75.5106
	13H8	57.6064	38.9138	11.9389	123.325
	1D12	48.7327	1.37811	2.33528	2.33005
	28E7	42.109	5.60893	2.2993	49.2311
	8F8	41.5192	1.25841	2.039	12.9519
	8E8	39.4438	35.0099	2.65871	3.75623
	9D1	34.4835	0.89516	1.01528	6.09781
	25E5	32.2815	4.00436	1.93312	27.7608
	23H10	29.9322	13.591	8.27052	27.6978
	6G8	28.5252	0.974731	0.982861	0.949564
	9D12	25.9772	1.43222	2.11623	4.53408
	7H3	24.0359	22.6167	3.2392	6.83517
	15H1	19.9674	1.16179	3.15597	23.1673
	18D2	19.7614	0.825703	1.89361	7.75082
	30G9	19.0626	1.03406	1.18394	7.19427
	23A7	15.3133	2.26657	1.28723	1.17768
	7A6	14.4886	1.02918	1.03284	0.997967
	7A10	13.5229	1.14929	1.02882	2.8184
	24C7	11.1919	5.29843	8.40578	12.762
	2E7	10.6668	8.92083	7.31042	13.0517
	3G1	10.6026	1.1722	1.08613	3.23345
	13A1	10.4407	2.2855	1.2324	28.8048
	5A12	10.1755	5.43878	2.40143	46.2627
	18A7	10.0697	0.856903	2.40143	20.1993
	5H3	9.60988	7.33337	2.40955	48.7809
	20B10	9.02725	1.2951	2.36049	0.882589
	4D9	8.92914	1.33261	1.47784	5.03381
	29C1	8.41659	1.11514	1.01479	2.26713
	27A8	7.9019	6.26041	2.50168	31.7661
	9H7	7.8881	3.67893	2.12397	18.4108
	8F11	7.85392	5.1783	2.47933	31.5483
	24E1	7.67156	2.43183	2.38654	10.1648
	22B10	7.64834	1.87748	1.31416	2.29068
	5C10	7.45759	1.00844	1.03942	1.77014
	2F8	7.43965	32.4586	10.0661	44.0224
	27D3	7.39147	2.81363	1.51343	4.73116
	12H11	7.29181	2.55864	1.22564	22.0835
	1E10	7.26667	0.826523	0.940208	0.803225
	13F4	7.22678	4.3856	2.82509	65.0888
	8E10	7.09411	1.09723	1.07019	2.72397
	7D6	7.03436	3.97408	1.98308	22.2382
	9G10	6.97072	0.889285	1.04154	0.870983
	8D12	6.9604	0.911935	0.958917	1.37869
	5H7	6.88472	6.00457	2.62892	38.3249
	7H2	6.65656	4.86396	2.19622	33.1713
	7G3	6.50276	1.05967	1.01941	1.132
	24B7	6.46256	5.55683	8.26042	15.8936
	13C8	6.44247	0.606527	0.694445	0.816248
	3D4	6.42202	5.71912	2.78629	32.5868
	25A2	6.38626	1.06523	1.12187	3.39032
	23C1	6.34218	1.74524	1.43335	2.71369
	19C8	6.15674	1.30381	1.27916	1.99796
	27G7	6.0763	1.13782	1.07325	1.90743
	7H4	6.06533	3.67579	1.88612	20.892
	28G2	5.96066	0.98178	0.960652	1.72793
	24H1	5.92749	1.57804	1.28303	1.94417
	13G6	5.82141	0.930681	0.816814	7.32078
	24F2	5.8019	1.62038	1.22061	1.78594
	5F11	5.76576	1.01647	1.10649	1.48337
	30H9	5.70853	0.930256	1.06961	2.17359
	26H10	5.62938	1.79453	1.2406	2.34676
	23C11	5.59573	1.48388	1.45951	2.51303
	27F12	5.51943	1.02651	0.965643	3.03733
	24A9	5.41943	0.885172	0.916765	0.644906
	8D1	5.41389	0.964456	0.91655	1.68479
	23G1	5.35403	1.53791	1.36428	9.01392
	9C3	5.34489	0.988735	0.981932	1.18725
	2B2	5.18983	0.947872	0.968853	1.38162
	12H4	5.08972	0.581409	0.725061	0.949297
	7D2	5.03583	1.02221	1.2678	4.4788
	24A10	5.03365	1.84944	0.924285	0.811922
	24B3	5.00095	27.1843	21.8372	13.7322
	12E8	4.96632	0.673023	0.72688	0.900627
	31B5	4.96114	0.998502	0.98012	1.40952
	19B7	4.96069	0.756504	0.787962	1.26047
	11C7	4.86754	1.06823	0.919878	0.478928
	5B11	4.85649	1.1893	1.22221	2.65101
	23F12	4.83033	1.50651	1.44576	2.40141
	21F2	4.6739	0.814348	0.756861	1.19308
	7F5	4.60887	0.865	1.05979	1.03238
	27B8	4.55877	0.95909	0.942171	1.95687
	6H4	4.5208	0.901914	0.931102	1.08836
	30A12	4.47773	1.1343	1.25816	1.76046
	5B9	4.41288	1.02151	1.83108	11.6104
	18G1	4.30136	0.609943	0.735329	0.886351
	13D3	4.27038	1.57634	3.46725	0.626309
	22B9	4.26635	0.871199	0.929674	0.68023
	29D4	4.24739	1.08372	1.24475	2.31816
	9H1	4.1396	1.07971	1.09352	1.29395
	2H12	4.13404	1.06256	1.04302	38.6307
	7D9	4.12768	31.5675	26.744	15.0051
	2A5	4.09946	1.16342	1.20286	1.30067
	7F11	4.03443	1.22961	1.24977	0.932712
	31G3	4.03365	4.95491	2.046	1.1974
	31H5	4.0237	0.915604	0.962509	1.05138
	5B2	4.00074	1.18852	1.10969	2.97928
	30H12	3.94028	1.04864	1.05611	1.42059
	31E1	3.9218	0.982483	1.00268	1.1926
	23B9	3.91659	1.33354	1.04165	1.55715
	4F4	3.90744	1.5799	2.91503	5.11205
	25G1	3.87299	1.41152	0.914863	1.23646
	9F12	3.78181	1.03838	1.01898	1.6575
	26C12	3.76256	2.31751	1.45975	8.80575
	17H7	3.75302	1.12927	1.51267	1.38766
	23F9	3.7128	0.912278	0.988214	0.78998
	5A2	3.70352	1.21877	1.10842	1.38607
	28E12	3.65498	0.959622	1.00349	0.601024
	8E1	3.64856	1.00049	1.02824	0.920418
	11G8	3.62033	0.717891	0.744727	0.966637
	9H12	3.56438	0.985848	0.980673	1.49676
	31A1	3.56019	0.992147	1.02011	1.98764
	31G2	3.55972	0.928283	0.969379	1.24243
	12G8	3.53601	4.09648	1.81443	40.7661
	15H8	3.5293	0.648162	0.965133	1.21551
	12H8	3.51762	4.76938	4.96034	18.704
	23E10	3.4782	1.22761	1.22645	1.30652
	14D3	3.44917	2.27558	3.68724	1.38805
	29A3	3.42938	1.08395	1.00492	2.23824
	26F3	3.36825	1.42502	1.2012	1.56457
	20E7	3.31164	0.589273	0.929302	0.953247
	28A4	3.28483	1.05071	0.964244	1.16859
	1F4	3.27451	1.49668	1.47296	1.04502
	30B1	3.27441	1.00736	0.955596	1.54653
	24F8	3.26398	1.23351	1.21848	4.03284
	5H5	3.258	1.04231	1.01888	18.1455
	23D8	3.25024	0.887101	0.88756	0.615757
	15G8	3.2384	4.26589	6.02062	12.9136
	15B8	3.2248	0.659344	0.946307	3.08652
	23D5	3.19242	0.906661	0.896801	0.712207
	22F7	3.18057	1.15729	1.17064	1.4481
	24H7	3.17678	0.900184	0.927858	0.789683
	21F8	3.17617	0.741812	0.72297	0.809928
	24A6	3.17251	1.02266	1.12592	1.31309
	24G3	3.16303	0.920631	0.997632	1.27369
	6B6	3.14144	1.03272	1.04632	3.56087
	26H11	3.13602	1.09269	1.17066	1.23951
	3A4	3.11717	9.60545	12.855	15.5216
	27C8	3.11564	1.03148	1.06291	1.16028
	27B9	3.04976	8.15454	9.95248	6.58724
	2H4	3.04967	0.926839	0.927558	0.665737
	2G11	3.03507	1.04267	1.2805	1.24965
	26G12	3.0346	1.58344	1.15114	1.75894
	29F10	3.03365	0.991086	0.958013	0.911544
	25H4	3.00047	1.02955	0.957959	1.90342
	12F8	2.9851	2.27236	1.24207	0.571306
	16H11	2.97566	0.687055	0.700055	0.706307
	18C7	2.97227	0.722758	0.7281	1.47412
	24A1	2.96256	1.25008	1.07254	3.25001
	24E6	2.9564	1.14647	1.01971	1.3516
	26F4	2.94076	1.35544	1.07536	1.29889
	15B7	2.93731	3.90661	6.30239	15.9902
	12C10	2.93151	0.676105	0.942423	4.47318
	25C2	2.92607	1.16636	0.958898	1.12186
	14B2	2.91671	1.63602	1.71617	0.616373
	1F6	2.91538	0.910216	0.927362	1.00425
	5G11	2.90461	0.953436	0.941917	1.33165
	23C3	2.89953	0.987911	0.972081	1.04081
	2G5	2.89757	1.00576	1.19589	4.90872
	19H3	2.89713	13.4182	13.4366	8.42597
	9F5	2.87858	0.997597	1.23265	3.17596
	9F5	2.87858	0.87643	1.11059	3.11006
	29F9	2.86351	0.910586	0.939235	0.979029
	28B3	2.8545	1.12713	1.05618	0.824172
	7G6	2.84441	1.16419	0.99174	1.04017
	6G7	2.84045	0.905654	0.988937	0.751502
	16C3	2.81443	0.81679	0.887046	3.14425
	7G12	2.78394	1.07974	1.01938	1.18518
	23D6	2.76303	1.17541	1.05918	1.05186
	26E1	2.76256	1.20358	1.02739	1.36505
	2F4	2.75327	14.2846	15.14	6.22116
	15F11	2.73347	5.88403	5.46393	11.2014
	17A8	2.72164	0.659252	0.897926	0.731524
	28B1	2.71137	0.954449	0.96713	1.82286
	23D11	2.71043	0.978848	1.13683	0.86012
	14G10	2.70094	0.688866	0.700179	0.833113
	30D1	2.67156	0.859192	0.894948	0.849982
	13C2	2.66846	1.99637	0.796849	1.34354
	11D7	2.65169	0.642502	0.736109	0.706798
	25C1	2.63507	1.10499	0.992854	1.31561
	27E7	2.62986	0.936615	0.939528	0.878319
	8G9	2.61237	1.08535	1.41788	6.97075
	27H9	2.61185	1.89292	1.08926	1.60742
	7C10	2.61094	1.16862	1.05963	30.9638
	25F7	2.60332	0.92517	0.926307	2.94465
	12C1	2.60183	0.611664	0.717573	0.702538
	30B7	2.5872	0.699032	0.891653	1.12578
	19B1	2.58079	0.630444	0.747863	0.751677
	6H7	2.56494	1.07475	1.24583	3.46771
	28D12	2.51137	0.959452	0.927293	1.21596
	28C12	2.49147	0.943165	0.951057	0.971584
	22E6	2.47867	0.956608	1.06645	0.68362
	6E1	2.47638	1.0203	1.06927	1.19337
	8A2	2.47304	1.04285	1.00162	3.41741
	29D11	2.46114	1.02661	0.971975	0.905284
	13H6	2.45161	0.577165	0.775794	0.603895
	30D4	2.44882	0.944223	0.956446	0.812201
	25E2	2.42417	0.952552	0.948611	0.973803
	12H5	2.41259	2.68925	2.25513	0.908253
	15G3	2.40606	6.2887	7.55547	24.8368
	27D9	2.38863	0.856774	0.970368	1.0186
	16D9	2.3883	0.838505	0.821833	1.42994
	22B7	2.38104	1.00095	1.17187	0.783566
	22C7	2.37536	1.04576	1.06189	1.04554
	15F8	2.37522	0.640747	0.766137	0.959541
	22A1	2.36588	0.985096	1.16485	0.910852
	2F9	2.36133	30.4345	23.2225	13.8223
	12F12	2.35977	0.662554	0.704003	0.697882
	28H6	2.35118	0.936872	0.999042	0.767782
	26F12	2.33791	1.29165	1.00574	1.12932
	13F6	2.33751	0.653258	0.737894	1.1528
	26B10	2.33318	1.39936	1.09884	1.86933
	15C5	2.31405	0.675756	0.800151	0.78466
	6H11	2.23034	3.74074	2.03659	10.7226
	11A10	2.22427	0.514853	0.675933	0.530564
	22B6	2.19147	0.961161	0.980792	0.565386
	27F3	2.16777	0.95762	0.949636	0.85928
	14F7	2.16625	0.75461	0.763618	0.67279
	18E4	2.16341	0.538764	0.954674	0.704309
	17H4	2.14857	17.9536	13.8931	12.5125
	11E10	2.13446	0.679743	0.667219	0.592762
	16A10	2.09572	0.624914	0.706535	1.06662
	22C10	2.091	1.03147	1.02233	0.902796
	4D1	2.09028	28.8435	24.1017	8.84792
	17A11	2.06098	0.695464	0.730758	0.670785
	2D7	2.05627	0.926607	1.00669	0.867734
	20C3	2.00448	0.690143	0.953365	0.722809
	20G7	2.00377	0.570068	0.704358	0.683189
	20D7	1.97119	0.520311	0.681536	0.530167
	15D8	1.95818	0.738247	0.757228	0.838687
	17F5	1.94828	1.18947	1.53777	0.657506
	19E5	1.93531	0.860121	1.2422	6.15813
	7D7	1.90121	1.13203	0.99454	4.8672
	19H10	1.87394	7.35374	8.94978	5.08575
	19G11	1.87123	0.83091	1.00425	1.56045
	2A4	1.86357	0.978232	0.919425	0.667509
	21A4	1.84981	0.709351	0.871621	0.696356
	16B12	1.83033	0.588475	0.736849	1.19106
	8E7	1.8044	0.968162	0.998531	0.605001
	17B12	1.80366	0.66801	0.698211	0.724236
	21H4	1.77407	10.7421	10.5117	3.11475
	2A6	1.7496	1.02204	0.982431	25.7909
	21E8	1.7495	0.687532	0.693717	0.747089
	9B1	1.74519	0.948863	0.970848	1.17564
	15F9	1.73919	0.553941	0.681345	0.562009
	9A1	1.73091	1.01569	1.03033	2.31617
	5B3	1.72887	1.1395	1.1089	0.757632
	4B1	1.71612	1.04866	0.991595	0.997271
	2C7	1.66517	0.998624	1.00758	0.920157
	8A5	1.65472	1.03849	1.029	1.3509
	8C5	1.64146	0.927879	0.948679	2.60121
	16H4	1.63365	0.531461	0.670249	0.558677
	21G7	1.6245	0.723298	0.735972	0.731572
	5A3	1.60221	1.00848	1.02801	0.813249
	21A7	1.59649	0.719533	0.740086	0.725396
	5E.2	1.5862	0.874358	0.922323	0.687253
	19E12	1.5808	0.682597	0.696246	1.40503
	16B2	1.57756	0.876363	1.61084	11.7373
	24C10	1.56967	0.938694	1.02822	1.11904
	9B3	1.56055	0.908229	0.953284	0.898232
	16F8	1.54222	0.756089	0.827326	1.44684

## Sheet: Figure 3a
Figure 3
A	77
	54
	74
	104
	62
	103
	65
	105
	122
	101
	106
	71
	92
	80
	103
	130
	97
	152
	151
	105
	58
	99
	81
	82
	95
	105
	131
	134
	131
	141
	67
	75
	93
	76
	103
	119
	126
	142
	138
	128
	72
	65
	75
	68
	76
	90
	97
	129
	155
	106
	93
	88
	80
	74
	94
	130
	122
	125
	158
	157
	86
	36
	85
	66
	84
	116
	105
	103
	151
	118
	129
	51
	128
	137
	124
	127
	87
	126
	127
	144
	83
	43
	68
	86
	72
	101
	106
	105
	105
	138
	51
	71
	67
	125
	142
	136
	133
	110
	128
	113
	82
	63
	91
	157
	109
	97
	117
	133
	99
	126
	51
	68
	37
	48
	50
	50
	41
	32
	50
	69
	114
	88
	116
	115
	121
	120
	103
	159
	88
	100
	108
	76
	76
	86
	96
	121
	108
	118
	103
	90
	113
	144
	100
	121
	113
	83
	117
	93
	123
	145
	106
	99
	86
	72
	90
	100
	88
	80
	88
	114
	130
	155
	104
	104
	122
	75
	32
	53
	44
	49
	110
	107
	36
	51
	33
	62
	42
	51
	31
	41
	82
	85
	74
	84
	105
	116
	69
	98
	83
	143
	90
	80
	63
	78
	62
	75
	58
	53
	77
	98
	117
	119
	89
	100
	91
	127
	120
	117
	51
	66
	73
	94
	98
	113
	124
	74
	204
	192
	206
	193
	168
	81
	181
	121
	182
	115
	193
	150
	109
	185
	137
	115
	196
	104
	83
	74
	93
	92
	77
	87
	65
	99
	79
	87
	85
	122
	84
	93
	79
	70
	74
	81
	115
	81
	128
	123
	105
	266
	275
	80
	72
	69
	81
	65
	73
	87
	72
	120
	86
	117
	138
	120

## Sheet: Figure 3b
Figure 3B
		80	50	10
	2E7	34	47	54
	2F8	121	97	95
	2F9	85	84	78
	4F4	161	134	102
	6G8	130	119	128
	6H11	123	112	99
	7H2	130	126	110
	80000000000	117	135	85
	9F5	64	92	109
	12H8	76	67	64
	15G3	107	103	101
	24B3	124	130	101
	27A8	123	100	126

## Sheet: Figure 3c
Figure 3c
	Ab added with virus
2E7	44	51	60
2F9	101	116	106
9F5	118	158	101
12H8	68	69	67
15G3	135	156	115
Isotype	89	102	109

## Sheet: Figure 3d
Figure 3d

## Sheet: Figure 3e
Figure 3e

[truncated: 25 more sheets: Figure 4a, Figure 4b, Figure 4f, Figure 4g, Figure 4h, Figure 5b, Figure 5c, Figure 5d, Figure 5e, Figure 5f, Figure 5g, Figure 5h, Figure 6a, Figure 6b, Figure 6c, Sup1b, Sup1d, Sup2a, Sup2c, Sup2d …]
